# Supplementary material for: In vivo positron emission tomographic blood pool imaging in an immunodeficient mouse model using 18F-fluorodeoxyglucose labeled human erythrocytes
Source: PLoS One. 2019 Jan 25;14(1):e0211012. doi: 10.1371/journal.pone.0211012 (PMC6347438; doi:10.1371/journal.pone.0211012)
Supplement: S1 File — Relative fraction of intracellular release of FDG from rat erythrocytes over time. (XLSX) [file pone.0211012.s010.xlsx]

## Sheet: Sheet1
Samples	Original(µCi)	SUPE(µCi)	Pellet(µCi)	10µl Plasma(cpm)	10 µl pellet(cpm)	190µlplasma(µCi)	Left solution(µCi)	Autoalmat plasma	left	Labeling Percent	Release Fraction(cpm)	Fraction(no background)
1	1715	777	114.2	292150	1535362	3.83	60.3	4.94	54.1	0.128142	0.222045	0.113336
2	1738	669	143	337326	1365362	4.6	79.4	5.32	71.4	0.176108	0.270387	0.103909
3	1742	631	184	479052	3655510	6.25	115.2	6.63	103	0.225767	0.164281	0.0976382
4	1750	563	251	1126484	3213908	14.95	120.8	14.4	99.4	0.308354	0.344586	0.209272
5	1890	710	107.7	399052	1744862	5.23	50.42	5.56	42.8	0.131711	0.255427	0.178509
6	1704	724	89.8	357018	2197856	4.73	41.2	5	37.4	0.110347	0.195921	0.195656
7	1753	701	106	486378	1458479	6	38.2	6.12	34.6	0.131351	0.333433	0.258126
8	1723	675	128.4	482128	2187700	6.43	47.5	6.64	43	0.159821	0.248443	0.226618
9	1900	661	126.5	444672	1937902	6.41	47.72	6.35	41.7	0.160635	0.256058	0.225074
Average				Time	leakage fraction					0.170248
				46	10.4961
				76	19.4479
				106	23.6606
				30	8.514
				60	15.096
				90	21.678
